# Supplementary material for: Multimodal integration of blood RNA and ctDNA reflects response to immunotherapy in metastatic urothelial cancer
Source: JCI Insight. 2025 Jan 30;10(5):e186062. doi: 10.1172/jci.insight.186062 (PMC11949011; doi:10.1172/jci.insight.186062)
Supplement: Supplemental data set 1 [file jciinsight-10-186062-s220.xlsx]

## Sheet: Sheet 1
Patient_ID	Cohort	Timepoint	Plasma volume for cfDNA isolation (mL)	cfDNA concentration (ng/uL)	cfDNA elution volume (uL)	cfDNA copies/mL plasma	cfDNA input for sequencing (ng)	Unique coverage	Limit of detection	ctDNA fraction estimate (%)	ctDNA fraction SD (%)	ctDNA fraction technical uncertainty	ctDNA copies/mL plasma	ctDNA copies/mL plasma lower limit	ctDNA copies/mL plasma higher limit	ctDNA estimate based-on	Mutation type	Alternative reads	Total reads	Variant allele fraction (%)	Change
1	Discovery	T0	4.7	79.2	40	204255	50	9156.6	0.000327633	0.765447	0.0025935	0.0111004	156347	135590	177648	TP53	missense_variant	7476	11918	0.627286	increase
1	Discovery	T1	4.5	436	40	1.17441e+06	50	8376	0.000358166	0.87491	NA	0.0117323	1.0275e+06	892078	1.16624e+06	SNP-based	NA	NA	NA	NA	increase
2	Discovery	T0	4.4	2.79	40	7685.95	50	6126.9	0.000489644	0.0766272	0.000329407	0.00427891	588.953	489.337	696.461	ARID1A	missense_variant	309	7082	0.0436317	decrease
2	Discovery	T1	5	3.49	40	8460.61	50	7710.4	0.000389085	0.0668297	0.000228937	0.00404319	565.42	467.466	671.583	ARID1A	missense_variant	373	9930	0.0375629	decrease
3	Discovery	T0	5.2	1.26	40	2937.06	44.1	5407.3	0.000554806	0.0249449	6.44525e-05	0.00268814	73.2649	57.5253	90.8993	ERBB2	missense_variant	105	7106	0.0147762	decrease
3	Discovery	T1	4.6	9.71	40	25586.3	50	5568.6	0.000538735	0	NA	0	0	0	0	NA	NA	0	0	0	decrease
4	Discovery	T0	4.9	0.768	40	1899.81	26.88	4028.4	0.000744713	0.00737272	1.26658e-05	0.00162253	14.0068	9.61338	19.14	TP53	missense_variant	25	4923	0.0050782	decrease
4	Discovery	T1	5.2	1.44	40	3356.64	50.4	5834.9	0.000514148	0	NA	0	0	0	0	NA	NA	0	0	0	decrease
5	Discovery	T0	5.3	0.847	40	1937.11	29.645	3195.9	0.000938703	0.0013391	1.11307e-06	0.000800475	2.59399	0.918173	4.64194	TP53	missense_variant	5	3866	0.00129333	decrease
5	Discovery	T1	4.8	0.673	40	1699.49	23.555	3233.2	0.000927873	0	NA	0	0	0	0	NA	NA	0	0	0	decrease
6	Discovery	T0	5.5	3.11	40	6853.99	50	2622.4	0.00114399	0.185069	0.00160297	0.00616525	1268.46	1079.06	1468	FGFR1	missense_variant	366	3311	0.110541	decrease
6	Discovery	T1	4.6	1.24	40	3267.46	43.4	4695.8	0.000638869	0.0121853	2.38475e-05	0.00199791	39.815	29.2925	51.9042	FGFR1	missense_variant	48	6209	0.00773071	decrease
7	Discovery	T0	4.9	1.43	40	3537.41	50.05	6208.4	0.000483216	0.0162469	3.14852e-05	0.00225073	57.4722	43.5691	73.286	TP53	missense_variant	82	8374	0.00979221	increase
7	Discovery	T1	4.6	3.21	40	8458.5	50	6034.8	0.000497117	0.259114	0.00154911	0.00708744	2191.71	1875.95	2521.86	TP53	missense_variant	1264	8139	0.155302	increase
9	Discovery	T0	4.9	1.61	40	3982.68	50	5512.2	0.000544247	0.0349388	0.000108803	0.00309072	139.15	111.62	169.635	TERT	upstream_gene_variant	137	6713	0.0204082	decrease
9	Discovery	T1	5.3	1.16	40	2652.94	40.6	5793.3	0.00051784	0.025101	6.96779e-05	0.00269509	66.5915	52.3086	82.5904	TERT	upstream_gene_variant	93	6193	0.015017	decrease
11	Discovery	T0	5.5	0.746	40	1644.08	26.11	1606.3	0.00186765	0.141229	0.00153961	0.00551215	232.192	196.354	270.205	TP53	frameshift variant	152	1763	0.0862167	decrease
11	Discovery	T1	5.2	0.822	40	1916.08	28.77	1874.3	0.0016006	0.0213888	9.31759e-05	0.00252223	40.9827	31.8119	51.3134	TP53	frameshift variant	31	2159	0.0143585	decrease
12	Discovery	T0	4.6	0.612	40	1612.65	21.42	1612.4	0.00186058	0.0146716	5.67084e-05	0.00215763	23.6601	17.7589	30.3963	PIK3CA	missense_variant	20	1907	0.0104877	decrease
12	Discovery	T1	5.4	0.74	40	1661.05	25.9	2175.6	0.00137893	0.00399202	6.82594e-06	0.00125845	6.63096	3.99573	9.76787	TP53	stop_gained	9	2709	0.00332226	decrease
14	Discovery	T0	7.3	0.635	40	1054.38	22.225	3189.4	0.000940616	0.0852999	0.000544884	0.00447322	89.9384	74.9953	106.014	TP53	missense_variant	176	3505	0.050214	increase
14	Discovery	T1	9	2.97	40	4000	50	6737.4	0.000445276	0.194946	0.00114721	0.00629947	779.783	664.035	901.579	TP53	missense_variant	841	7383	0.11391	increase
16	Discovery	T0	5	1.94	40	4703.03	50	6610.8	0.000453803	0.00836487	1.24832e-05	0.00170964	39.3402	27.5438	53.0664	ERBB2	missense_variant	40	7387	0.00541492	increase
16	Discovery	T1	5.3	4.74	40	10840.5	50	8253	0.000363504	0.00713446	1.82614e-05	0.0016006	77.341	52.7909	106.055	ARID1A	frameshift variant	12	2147	0.00558919	increase
17	Discovery	T0	4.9	5.35	40	13234.4	50	7486.4	0.000400727	0.0187427	3.62101e-05	0.00238797	248.048	190.471	313.209	TP53	splice_acceptor_variant	107	9671	0.011064	decrease
17	Discovery	T1	4.9	1.04	40	2572.67	36.4	4691.4	0.000639468	0.0208014	5.358e-05	0.00249331	53.515	41.4485	67.121	TP53	splice_acceptor_variant	76	6013	0.0126393	decrease
19	Discovery	T0	5.2	5.38	40	12540.8	50	6127.5	0.000489596	0.506326	0.00285045	0.00935398	6349.73	5484.53	7243.08	TERT	upstream_gene_variant	3055	8798	0.347238	increase
19	Discovery	T1	5.1	33.6	40	79857.4	50	6051.2	0.000495769	0.53338	0.00325602	0.00955785	42594.4	36811.4	48560.5	TERT	upstream_gene_variant	2679	7183	0.372964	increase
20	Discovery	T0	4.8	0.763	40	1926.77	26.705	3019.1	0.000993674	0.00490793	7.89626e-06	0.00137086	9.45643	5.9973	13.5495	ERBB2	missense_variant	14	3755	0.00372836	decrease
20	Discovery	T1	7.6	0.386	40	615.63	13.51	1985.1	0.00151126	0.00683655	1.99677e-05	0.00157257	4.20879	2.85178	5.79814	TERT	upstream_gene_variant	9	1581	0.0056926	decrease
21	Discovery	T0	5.6	1.95	40	4220.78	50	7161.5	0.000418907	0.307652	0.00170194	0.00760985	1298.53	1114.44	1490.33	TP53	stop_gained	1875	9967	0.188121	increase
21	Discovery	T1	5.3	3.22	40	7364.21	50	7140.1	0.000420162	0.354966	0.00201053	0.00807437	2614.04	2248.03	2994.32	TP53	stop_gained	2150	9657	0.222636	increase
22	Discovery	T0	4.3	1.34	40	3777.31	46.9	4117.4	0.000728615	0.242253	0.00174714	0.00689264	915.063	782.344	1054.03	CDKN2A	missense_variant	793	5452	0.145451	decrease
22	Discovery	T1	4.7	1.3	40	3352.68	45.5	6984	0.000429553	0	NA	0	0	0	0	NA	NA	0	0	0	decrease
24	Discovery	T0	5.2	1.32	40	3076.92	46.2	5812.2	0.000516156	0.0168764	3.61665e-05	0.00228645	51.9273	39.5051	66.0381	TP53	missense_variant	73	7104	0.0102759	decrease
24	Discovery	T1	5.4	0.598	40	1342.31	20.93	2431.4	0.00123386	0.0258028	0.00010224	0.00272605	34.6354	27.259	42.8899	TP53	missense_variant	51	3120	0.0163462	decrease
25	Discovery	T0	5.3	7.47	40	17084	50	14532	0.000206441	0.536578	0.00336784	0.00958155	9166.93	7922.85	10450.3	TP53	missense_variant	2543	6759	0.376239	decrease
25	Discovery	T1	4.8	3.3	40	8333.33	50	7317.3	0.000409987	0.0930587	0.000408542	0.00463747	775.489	648.423	911.831	TP53	missense_variant	420	7962	0.0527506	decrease
27	Discovery	T0	6	0.96	40	1939.39	33.6	4680.9	0.000640902	0.199917	0.00138096	0.00636552	387.718	330.328	448.071	TP53	stop_gained	641	5431	0.118026	decrease
27	Discovery	T1	8	2.71	40	4106.06	50	6840.6	0.000438558	0.0100888	1.53416e-05	0.00184762	41.4254	29.7783	54.8933	TP53	stop_gained	54	8551	0.00631505	decrease
34	Discovery	T0	5.2	2.11	40	4918.41	50	6661.3	0.000450363	0.038408	0.000121935	0.00321432	188.906	152.325	229.282	KEAP1	missense_variant	157	7050	0.0222695	increase
34	Discovery	T1	5.1	1.81	40	4301.84	50	4508.4	0.000665425	0.0688084	0.000346122	0.00409235	296.003	244.99	351.24	KEAP1	missense_variant	189	4722	0.0400254	increase
35	Discovery	T0	5.5	1.08	40	2380.17	37.8	4816.6	0.000622846	0.406908	0.00303495	0.00854427	968.507	834.39	1107.51	TP53	missense_variant	1459	5505	0.265032	increase
35	Discovery	T1	5.5	3.03	40	6677.69	50	6185.9	0.000484974	0.418247	0.00267089	0.0086421	2792.92	2406.99	3192.71	TP53	missense_variant	2036	7464	0.272776	increase
36	Discovery	T0	5	1.39	40	3369.7	48.65	7390.3	0.000405938	0.157056	0.000911321	0.00576006	529.23	448.642	614.477	FBXW7	missense_variant	598	6642	0.0900331	decrease
36	Discovery	T1	5.2	5.7	40	13286.7	50	5852	0.000512645	0.031186	0.000101823	0.00294863	414.36	330.16	507.962	FBXW7	missense_variant	102	5493	0.0185691	decrease
37	Discovery	T0	5.7	5.69	40	12099.9	50	5973.9	0.000502185	0.154896	0.000825992	0.00572713	1874.24	1588.35	2176.76	TP53	frameshift variant	698	7836	0.0890761	increase
37	Discovery	T1	5.1	3.87	40	9197.86	50	4927.5	0.000608828	0.219009	0.00141277	0.0066106	2014.41	1719.17	2324.24	TP53	frameshift variant	845	6519	0.129621	increase
56	Discovery	T0	5.1	1.37	40	3256.09	47.95	5588.3	0.000536836	0.041539	0.000139904	0.00332037	135.255	109.51	163.594	PIK3CA	missense_variant	162	6731	0.0240677	decrease
56	Discovery	T1	4.9	0.789	40	1951.76	27.615	3940.8	0.000761267	0.00655842	1.0801e-05	0.00154575	12.8005	8.60952	17.7155	TP53	missense_variant	22	4773	0.00460926	decrease
57	Discovery	T0	5	3.35	40	8121.21	50	7004.1	0.000428321	0.744799	0.00296377	0.0109754	6048.67	5244.39	6874.34	TP53	missense_variant	5689	9456	0.601629	decrease
57	Discovery	T1	5	1.83	40	4436.36	50	5068.7	0.000591868	0.313645	0.00214476	0.0076709	1391.44	1194.52	1596.53	PIK3CA	missense_variant	1269	6546	0.193859	decrease
60	Discovery	T0	5.5	0.716	40	1577.96	25.06	3369.5	0.00089034	0.00429077	6.61748e-06	0.00129664	6.77068	4.15768	9.87472	PARD3	missense_variant	12	3577	0.00335477	decrease
60	Discovery	T1	5.7	0.781	40	1660.82	27.335	3148.9	0.000952714	0	NA	0	0	0	0	NA	NA	0	0	0	decrease
64	Discovery	T0	4.9	0.728	40	1800.87	25.48	4294	0.000698649	0	NA	0	0	0	0	NA	NA	0	0	0	Undetectable
64	Discovery	T1	5.5	2.06	40	4539.94	50	5334.9	0.000562335	0	NA	0	0	0	0	NA	NA	0	0	0	Undetectable
66	new	T0	3	1.05	50	5303.03		4937.7	0.00060757	0.0613956		0.00390363	325.583	268.296	387.838	TP53	missense_variant/	169	4718	0.0358203	decrease
66	new	T1	5	0.35	50	1060.61		2091.2	0.00143458	0.0270881		0.0027815	28.7298	22.6861	35.4814	TP53	missense_variant/	34	1888	0.0180085	decrease
68	Discovery	T0	5.6	1.09	40	2359.31	38.15	6242.4	0.000480584	0	NA	0	0	0	0	NA	NA	0	0	0	Undetectable
68	Discovery	T1	4.7	1.65	40	4255.32	50	6838.7	0.00043868	0	NA	0	0	0	0	NA	NA	0	0	0	Undetectable
79	Discovery	T0	6.9	0.701	40	1231.44	24.535	3071.9	0.000976594	0.192188	0.00162127	0.00626241	236.669	201.483	273.707	TP53	missense_variant	409	3565	0.114727	decrease
79	Discovery	T1	5.4	5.95	40	13355.8	50	6977.4	0.00042996	0	NA	0	0	0	0	NA	NA	0	0	0	decrease
80	Discovery	T0	5.5	0.963	40	2122.31	33.705	4954.9	0.000605461	0.00713446	1.21463e-05	0.0016006	15.1416	10.3352	20.7632	PTEN	stop_gained	24	4853	0.00494539	decrease
80	Discovery	T1	4.8	1.34	40	3383.84	46.9	5436.2	0.000551856	0	NA	0	0	0	0	NA	NA	0	0	0	decrease
82	Discovery	T0	5.6	2.45	40	5303.03	50	6795.1	0.000441495	0.0028958	2.45815e-06	0.00110176	15.3565	8.3722	23.7431	TERT	upstream_gene_variant	17	7991	0.00212739	increase
82	Discovery	T1	5.3	1.06	40	2424.24	37.1	4059.5	0.000739007	0.00945509	1.77532e-05	0.00179863	22.9214	16.3338	30.5556	TP53	missense_variant	33	5263	0.00627019	increase
93	new	T0	5	1.33	50	4030.3		5776.1	0.000519382	0.132761		0.00537276	535.066	451.803	623.526	TP53	missense_variant/	767	10190	0.0752699	decrease
93	new	T1	5	2.44	50	7393.94		5714.1	0.000525017	0.0716758		0.00416214	529.967	439.289	628.03	TP53	missense_variant/	319	7847	0.0406525	decrease
94	Discovery	T0	5.4	2.15	40	4826.04	50	6429.5	0.000466599	0.00243703	1.95513e-06	0.00102579	11.7612	5.99339	18.7171	TERT	upstream_gene_variant	14	7536	0.00185775	increase
94	Discovery	T1	1.9	7.22	40	46060.6	50	7098.9	0.000422601	0.00423103	4.08869e-06	0.00128913	194.884	119.245	284.773	TP53	missense_variant	26	8985	0.00289371	increase
106	Discovery	T0	5.3	56.9	40	130132	50	6969.2	0.000430465	0.388305	NA	0.00838026	50530.8	43507.4	57815.8	SNP-based	missense_variant	NA	NA	NA	increase
106	Discovery	T1	3.7	66.7	40	218509	50	9127.8	0.000328666	0.40392	NA	0.00851823	88260.4	76031.2	100936	SNP-based	missense_variant	NA	NA	NA	increase
107	Discovery	T0	5.5	1.97	40	4341.6	50	6438.8	0.000465925	0.0145139	2.43626e-05	0.00214799	63.0135	47.2453	81.02	TP53	stop_gained	87	10006	0.00869478	increase
107	Discovery	T1	5.2	1.87	40	4358.97	50	7537	0.000398036	0.016542	2.78301e-05	0.00226757	72.1063	54.7554	91.8295	TP53	stop_gained	110	11306	0.00972935	increase
108	Discovery	T0	4.9	13.4	40	33147.8	50	7196.8	0.000416852	0.540402	0.00334965	0.00960977	17913.1	15483.2	20419.5	TP53	splice_acceptor_variant	2615	6886	0.379756	decrease
108	Discovery	T1	5.5	16.4	40	36143.3	50	8493.3	0.00035322	0.378269	0.00232447	0.00828985	13671.9	11767.6	15648.1	TP53	splice_acceptor_variant	1973	8190	0.240904	decrease
114	Discovery	T0	5.5	0.903	40	1990.08	31.605	4604.4	0.000651551	0.0110585	2.24022e-05	0.0019192	22.0074	16.0054	28.9259	TP53	missense_variant	38	5271	0.00720926	increase
114	Discovery	T1	5.3	1.03	40	2355.63	36.05	5686	0.000527612	0.105181	0.000542766	0.00487875	247.769	207.923	290.372	TP53	missense_variant	382	6345	0.0602049	increase
116	new	T0	2.6	0.61	40	2843.82		2959.1	0.00101382	0.081093		0.00438049	230.614	191.978	272.24	PIK3CA	missense_variant/	192	192	0.0474074	decrease
116	new	T1	5	0.68	40	1648.48		4158.1	0.000721483	0.0641352		0.00397485	105.726	87.2726	125.752	PIK3CA	missense_variant/	218	218	0.0369241	decrease
120	Validation	T0	5.9	1.22	40	2506.42	42.7	4067.2	0.000737608	0.0102472	2.08383e-05	0.00185958	25.6839	18.5002	33.9861	TP53	missense_variant	33	4855	0.00679712	decrease
120	Validation	T1	5.9	0.268	40	550.591	9.38	672.2	0.00446296	0.00876145	4.20631e-05	0.00174276	4.82397	3.4007	6.47754	TP53	missense_variant	6	747	0.00803213	decrease
121	new	T0	5	0.73	50	2212.12		4004.2	0.000749213	0		0	0	0	0	0	0	0	0	0	Undetectable
121	new	T1	5	0.84	40	2036.36		3910.6	0.000767146	0		0	0	0	0	0	0	0	0	0	Undetectable
122	Validation	T0	5.3	1.31	40	2996	45.85	4231.9	0.000708901	0.00367324	5.12175e-06	0.00121581	11.005	6.47897	16.4053	KRAS	missense_variant	11	3751	0.00293255	increase
122	Validation	T1	5.3	2.33	40	5328.76	50	6641.8	0.000451685	0.00243703	2.2548e-06	0.00102579	12.9863	6.61772	20.6668	SERPINB8	missense_variant	11	5666	0.0019414	increase
124	new	T0	2.5	1.19	40	5769.7		4767	0.000629327	0		0	0	0	0	0	0	0	0	0	Undetectable
124	new	T1	2.5	0.83	40	4024.24		3568.8	0.000840619	0		0	0	0	0	0	0	0	0	0	Undetectable
128	Validation	T0	4.8	2.27	40	5732.32	50	4062.8	0.000738407	0.236052	0.00191292	0.00681901	1353.12	1156.35	1559.28	TERT	upstream_gene_variant	608	4272	0.142322	decrease
128	Validation	T1	5.3	0.763	40	1745	26.705	2480.7	0.00120934	0.199415	0.00204453	0.00635889	347.978	296.456	402.163	TERT	upstream_gene_variant	298	2462	0.12104	decrease
130	new	T0	5	3.84	50	11636.4		6498.3	0.000461659	0		0	0	0	0	0	0	0	0	0	Undetectable
130	new	T1	5	3.8	50	11515.2		5361.5	0.000559545	0		0	0	0	0	0	0	0	0	0	Undetectable
131	Validation	T0	5.6	0.476	40	1030.3	16.66	2575.8	0.00116469	0.0709132	0.000422347	0.00414374	73.0621	60.5377	86.6112	TP53	stop_gained	145	3456	0.041956	increase
131	Validation	T1	2.7	0.816	40	3663.3	28.56	2855	0.00105079	0.0278079	0.00010201	0.00281188	101.869	80.5798	125.63	TP53	stop_gained	67	3907	0.0171487	increase
991	new	T0	5	2.42	50	7333.33		6346.3	0.000472716	0.176064		0.00603919	1291.14	1097.23	1495.68	TP53	missense_variant/	847	8318	0.101827	decrease
991	new	T1	5	2.33	50	7060.61		6997.2	0.000428743	0.152817		0.00569516	1078.98	914.12	1253.5	TP53	missense_variant/	833	9537	0.087344	decrease
1002	Validation	T0	5	0.983	40	2383.03	34.405	3165.3	0.000947777	0	NA	0	0	0	0	NA	NA	0	0	0	Undetectable
1002	Validation	T1	4.7	0.548	40	1413.28	19.18	2465.1	0.00121699	0	NA	0	0	0	0	NA	NA	0	0	0	Undetectable
1003	Validation	T0	4.1	0.455	40	1345.16	15.925	1268.9	0.00236425	0.132865	0.00152321	0.00537451	178.725	150.916	208.269	TP53	frameshift variant	125	1528	0.0818063	decrease
1003	Validation	T1	6.6	0.572	40	1050.51	20.02	1285.2	0.00233427	0.132952	0.00135547	0.00537597	139.667	117.937	162.752	TP53	frameshift variant	156	1933	0.0807036	decrease
P101	new	T0	7.5	0.49	40	791.919		1787.1	0.0016787	0.0011793		0.000759432	0.933914	0.292604	1.71956	TP53	missense_variant/	3	2296	0.00130662	increase
P101	new	T1	6	0.99	40	2000		4016.5	0.000746919	0.00470889		0.00134755	9.41777	5.91596	13.5664	TP53	missense_variant/	17	4912	0.00346091	increase
P102	new	T0	7.5	1.3	40	2101.01		3915.5	0.000766186	0.0043306		0.00130161	9.09864	5.60028	13.2533	TP53	missense_variant/ splice_region_variant/	16	4975	0.00321608	decrease
P102	new	T1	8.9	2.48	40	3377.6		4238	0.000707881	0		0	0	0	0	0	0	0	0	0	decrease
P105	Validation	T0	8.5	4.74	40	6759.36	50	4411.8	0.000679995	0	NA	0	0	0	0	NA	NA	0	0	0	Undetectable
P105	Validation	T3	8.2	2.41	40	3562.45	50	3664.1	0.000818755	0	NA	0	0	0	0	NA	NA	0	0	0	Undetectable
P108	new	T0	7	2.83	40	4900.43		5820.7	0.000515402	0.243472		0.00690699	1193.12	1020.16	1374.2	TERT	upstream_gene_variant/	869	5955	0.145928	decrease
P108	new	T1	8.5	0.99	40	1411.76		3178.7	0.000943782	0		0	0	0	0	0	0	0	0	0	decrease
P109	new	T0	8	3.49	40	5287.88		6035.2	0.000497084	0.00315502		0.00114158	16.6833	9.36916	25.4463	TGFBR2	missense_variant/	14	5828	0.0024022	increase
P109	new	T1	7.5	1.51	40	2440.4		3927.3	0.000763884	0.00989084		0.00183251	24.1377	17.3057	32.0429	PIK3CA	missense_variant/	31	4688	0.00661263	increase
P110	new	T0	8	2.3	40	3484.85		6034.8	0.000497117	0		0	0	0	0	0	0	0	0	0	Undetectable
P110	new	T1	8.1	1.45	40	2169.85		6866.7	0.000436891	0		0	0	0	0	0	0	0	0	0	Undetectable
P111	new	T0	7.5	1.31	40	2117.17		3510.8	0.000854506	0.037407		0.00317935	79.1971	63.7699	96.2397	TP53	missense_variant/	100	4468	0.0223814	increase
P111	new	T1	9.2	2.75	40	3623.19		5361.8	0.000559514	0.105163		0.00487841	381.027	319.749	446.547	TP53	missense_variant/	425	7090	0.0599436	increase
P201	new	T0	9.5	1.47	40	1875.6		3406.8	0.000880592	0.00105944		0.000726454	1.98708	0.5496	3.75157	FGFR3	missense_variant/	4	3699	0.00108137	increase
P201	new	T1	7.9	3.1	40	4756.43		3390.1	0.00088493	0.0010994		0.000737679	5.22919	1.51402	9.78646	TERT	upstream_gene_variant/	5	4709	0.0010618	increase
P301	Validation	T0	8.3	4.55	40	6644.76	50	3272	0.00091687	0.483677	0.00493932	0.00917835	3213.92	2774.58	3667.89	APC	stop_gained	918	2753	0.333454	decrease
P301	Validation	T1	8.1	5.17	40	7736.63	50	4706.2	0.000637457	0.377703	0.00328016	0.00828471	2922.15	2515.09	3344.59	APC	stop_gained	999	4101	0.243599	decrease
P302	Validation	T0	7.8	1.47	40	2284.38	50	2969.9	0.00101014	0.0282162	0.000108589	0.0028289	64.4566	51.035	79.4292	TP53	missense_variant	63	3599	0.0175049	decrease
P302	Validation	T1	6.7	1.32	40	2388.06	46.2	2793	0.00107411	0	NA	0	0	0	0	NA	NA	0	0	0	decrease
P303	Validation	T0	8.4	4.64	40	6695.53	50	3446.5	0.000870448	0.073162	0.000716355	0.00419768	489.858	406.342	580.12	TP53	missense_variant	61	1313	0.0464585	decrease
P303	Validation	T1	7.4	2.85	40	4668.3	50	3727.5	0.000804829	0.0696099	0.000650451	0.00411203	324.96	269.072	385.455	TP53	missense_variant	61	1382	0.0441389	decrease
P304	new	T0	9.5	3.48	40	4440.19		4618.3	0.00064959	0.419797		0.00865535	1863.98	1606.48	2130.7	TERT	upstream_gene_variant/	2181	7967	0.273754	increase
P304	new	T1	5.8	9.43	40	19707.4		4966.7	0.000604023	0.332736		0.00786096	6557.37	5634.15	7517.76	GNAS	missense_variant/	4	11	0.363636	increase
P501	new	T0	8.3	1.64	40	2395.03		3109.4	0.000964816	0.00129916		0.000790497	3.11152	1.07206	5.60536	TP53	missense_variant/	5	3980	0.00125628	increase
P501	new	T1	9	2.17	40	2922.56		3591.7	0.000835259	0.00913806		0.0017734	26.7065	18.9408	35.7161	TP53	missense_variant/	28	4514	0.00620292	increase
P502	new	T0	9.2	2.37	40	3122.53		6418	0.000467435	0.0231685		0.00260713	72.3442	56.499	90.1433	TP53	frameshift_variant/	128	9469	0.0135178	decrease
P502	new	T1	9.7	2.29	40	2861.61		6942.6	0.000432115	0.00413145		0.00127647	11.8226	7.18944	17.3324	TP53	frameshift_variant/	28	10009	0.00207	decrease
P503	Validation	T0	7.2	3.2	40	5387.21	50	3433	0.000873871	0.168213	0.0013221	0.00592615	906.198	769.36	1050.7	TP53	stop_gained	378	3800	0.0994737	increase
P503	Validation	T1	8.7	4.91	40	6840.82	50	3822.7	0.000784786	0.286997	0.00213602	0.00739391	1963.29	1683.19	2255.54	RHOA	missense_variant	953	5420	0.17583	increase
P504	Validation	T0	7.1	2.98	40	5087.49	50	2881.6	0.00104109	0.0743679	0.000454899	0.0042262	378.346	314.024	447.829	ARID1A	stop_gained	150	3411	0.0439754	decrease
P504	Validation	T1	8.6	3.34	40	4707.54	50	3485.7	0.000860659	0.0200176	6.11467e-05	0.00245396	94.2338	72.7599	118.48	ARID1A	stop_gained	52	4121	0.0126183	decrease
P505	new	T0	7.7	1.35	40	2125.15		1986.7	0.00151004	0.00277614		0.00108267	5.89971	3.16702	9.1846	TP53	stop_gained/	6	2360	0.00254237	increase
P505	new	T1	8	1.22	40	1848.48		3115.6	0.000962896	0.00339423		0.00117667	6.27418	3.60723	9.46315	FBXW7	missense_variant/	8	2748	0.00291121	increase
P506	new	T0	8.4	5.75	40	8297.26		4115.3	0.000728987	0.159498		0.00579699	1323.4	1122.26	1536.07	TERT	upstream_gene_variant/	348	3694	0.0942068	decrease
P506	new	T1	8.5	2.91	40	4149.73		4252.2	0.000705517	0.0552882		0.00373783	229.431	188.25	274.335	TERT	upstream_gene_variant/	123	3746	0.032835	decrease
P507	Validation	T0	8.2	1.52	40	2246.86	50	3479.9	0.000862094	0.0254519	8.93451e-05	0.00271064	57.1869	44.9649	70.8706	TERT	upstream_gene_variant	62	3924	0.0158002	decrease
P507	Validation	T1	8.4	1.59	40	2294.37	50	3441.1	0.000871814	0.0047487	7.39808e-06	0.00135226	10.8953	6.85758	15.6776	TERT	upstream_gene_variant	14	3876	0.00361197	decrease
P508	Validation	T0	5.8	1.89	40	3949.84	50	4322.3	0.000694075	0.0631041	0.000299234	0.00394826	249.251	205.617	296.628	TP53	missense_variant	181	4932	0.0366991	decrease
P508	Validation	T1	5.8	1.7	40	3552.77	50	4738	0.000633179	0.0030952	6.80973e-06	0.00113257	10.9965	6.13605	16.8227	FOXL2	missense_variant	4	1271	0.00314713	decrease
P509	new	T0	8.1	1.16	40	1735.88		4837.6	0.000620142	0		0	0	0	0	0	0	0	0	0	Undetectable
P509	new	T1	9.2	1.06	40	1396.57		4293.8	0.000698682	0		0	0	0	0	0	0	0	0	0	Undetectable
P512	Validation	T0	8.8	1.81	40	2493.11	50	4908.5	0.000611185	0.0293431	8.79791e-05	0.00287516	73.1556	58.069	89.9626	TP53	missense_variant	107	6152	0.0173927	decrease
P512	Validation	T1	6.5	1.69	40	3151.52	50	4093.7	0.000732833	0.0103462	1.99096e-05	0.001867	32.6062	23.5157	43.1089	TP53	missense_variant	37	5473	0.00676046	decrease
P513	Validation	T0	8	3.1	40	4696.97	50	4867	0.000616396	0.292598	0.00194583	0.00745334	1374.32	1178.6	1578.45	TP53	stop_gained	1220	6822	0.178833	increase
P513	Validation	T1	7.5	6.66	40	10763.6	50	7049.3	0.000425574	0.410958	0.00241774	0.00857939	4423.4	3811.33	5057.64	TP53	stop_gained	2351	8830	0.266251	increase
P515	new	T0	8.7	1.51	40	2103.8		4494.6	0.000667468	0.00544513		0.00143112	11.4555	7.43131	16.2022	TP53	missense_variant/	20	5146	0.00388651	increase
P515	new	T1	8	2.83	40	4287.88		6159.4	0.00048706	0.136762		0.00543924	586.418	495.523	682.909	TP53	missense_variant/	624	7982	0.0781759	increase
P516	new	T0	7.2	1.48	40	2491.58		6144.6	0.000488234	0		0	0	0	0	0	0	0	0	0	Undetectable
P516	new	T1	3.7	0.31	40	1015.56		3527.1	0.000850557	0		0	0	0	0	0	0	0	0	0	Undetectable
P517	new	T0	6.6	3.35	40	6152.43		5453.5	0.000550105	0.233231		0.00678514	1434.94	1226.01	1653.89	TP53	missense_variant/	839	6030	0.139138	decrease
P517	new	T1	8.9	1.65	40	2247.19		5678.5	0.000528309	0.165525		0.00588674	371.966	315.689	431.418	TP53	missense_variant/	614	6390	0.0960876	decrease
P518	new	T0	7.1	0.64	40	1092.62		1699.8	0.00176491	0.0298478		0.00289555	32.6122	25.9147	40.069	TERT	upstream_gene_variant/	31	1541	0.0201168	increase
P518	new	T1	8.8	0.85	40	1170.8		2816.2	0.00106527	0.108765		0.00494693	127.342	106.964	149.11	TERT	upstream_gene_variant/	166	2554	0.0649961	increase
P519	new	T0	8.4	1.38	40	1991.34		3851	0.000779018	0.255439		0.00704563	508.666	435.279	585.42	TP53	missense_variant/	713	4602	0.154933	increase
P519	new	T1	8	1.69	40	2560.61		5570.7	0.000538532	0.376781		0.00827633	964.789	830.365	1104.3	TP53	missense_variant/	1616	6718	0.240548	increase
P523	new	T0	8.5	2.1	40	2994.65		5233.3	0.000573252	0.2147		0.00655642	642.952	548.52	742.097	NOTCH1	missense_variant/	513	3987	0.128668	decrease
P523	new	T1	9.5	2.7	40	3444.98		4227.2	0.00070969	0.00929658		0.00178608	32.0265	22.7687	42.7611	NOTCH1	missense_variant/	21	3191	0.00658101	decrease
P526	new	T0	6.5	1.23	40	2293.71		4755.4	0.000630862	0.0696099		0.00411203	159.665	132.205	189.388	TP53	missense_variant/	250	6265	0.0399042	decrease
P526	new	T1	7.5	1.48	40	2391.92		5926.9	0.000506167	0.0623535		0.00392874	149.144	122.978	177.567	FGFR2	missense_variant/	261	7345	0.0355344	decrease
P527	new	T0	8.4	1.89	40	2727.27		5260.1	0.000570331	0.262486		0.0071255	715.871	612.866	823.541	TP53	missense_variant/	999	6305	0.158446	decrease
P527	new	T1	7.4	1.67	40	2735.46		4243	0.000707047	0.160649		0.00581428	439.449	372.719	509.996	TP53	missense_variant/	472	5030	0.093837	decrease
P533	new	T0	8.1	1.79	40	2678.64		5201.2	0.00057679	0.00445008		0.00131636	11.9201	7.3868	17.2997	FGFR3	missense_variant/	13	3782	0.00343733	increase
P533	new	T1	8.8	2.68	40	3691.46		4423.1	0.000678257	0.00703517		0.00159134	25.97	17.6842	35.6657	FGFR3	missense_variant/	15	2843	0.00527612	increase
P538	new	T0	8.3	1.5	40	2190.58		4708	0.000637213	0.168766		0.00593422	369.697	313.894	428.619	EGFR	inframe_insertion/	873	8986	0.0971511	increase
P538	new	T1	8.6	2.6	40	3664.55		5233.1	0.000573274	0.182149		0.00612478	667.493	567.643	772.731	EGFR	inframe_insertion/	1077	10252	0.105053	increase
P541	new	T0	8.4	1.79	40	2582.97		4819.2	0.00062251	0.0863808		0.00449661	223.119	186.124	262.902	JAK2	missense_variant/	235	4693	0.0500746	decrease
P541	new	T1	5.7	0.84	40	1786.28		2817.6	0.00106474	0.0889772		0.00455211	158.939	132.71	187.118	JAK2	missense_variant/	151	2851	0.0529639	decrease
P542	new	T0	8.6	2.26	40	3185.34		5813.7	0.000516022	0.207837		0.00646878	662.032	564.456	764.554	TERT	upstream_gene_variant/	788	6433	0.122493	decrease
P542	new	T1	7.1	2.58	40	4404.61		4140.2	0.000724603	0.0978287		0.00473449	430.897	360.838	505.961	TERT	upstream_gene_variant/	259	4563	0.0567609	decrease
P543	new	T0	8.3	2.18	40	3183.64		5942.1	0.000504872	0.00542524		0.00142895	17.272	11.196	24.4399	TP53	frameshift_variant/	30	8230	0.0036452	increase
P543	new	T1	7.8	1.94	40	3014.76		6036.2	0.000497001	0.0269518		0.00277569	81.2534	64.1391	100.376	TP53	frameshift_variant/	141	9010	0.0156493	increase
P545	new	T0	6.3	2.34	40	4502.16		5484.1	0.000547036	0		0	0	0	0	0	0	0	0	0	Undetectable
P545	new	T1	7.6	7.02	40	11196.2		6244.9	0.000480392	0		0	0	0	0	0	0	0	0	0	Undetectable
P546	new	T0	3.4	1.46	40	5204.99		4445.3	0.00067487	0		0	0	0	0	0	0	0	0	0	increase
P546	new	T1	8	3.059	40	4634.85		5749.7	0.000521766	0.0052462		0.00140923	24.3154	15.6497	34.5485	TP53	missense_variant/	24	6608	0.00363196	increase
