# Supplementary material for: Multimodal integration of blood RNA and ctDNA reflects response to immunotherapy in metastatic urothelial cancer
Source: JCI Insight. 2025 Jan 30;10(5):e186062. doi: 10.1172/jci.insight.186062 (PMC11949011; doi:10.1172/jci.insight.186062)
Supplement: Supporting data values [file jciinsight-10-186062-s221.xlsx]

## Sheet: Fig. 1B
Time to event (months)	Case
1.3	1
1.36667	1
1.4	1
1.5	0
1.56667	1
1.66667	0
1.8	1
1.83333	1
1.83333	1
1.86667	1
1.9	1
2.03333	0
2.2	1
2.26667	0
2.33333	1
2.46667	1
2.46667	1
2.53333	1
2.53333	0
2.56667	1
2.6	0
3.1	0
3.96667	1
4	1
4.2	0
4.63333	1
4.9	1
5.36667	0
5.36667	1
5.76667	1
6.06667	1
7.5	0
8.56667	0
8.76667	0
9.4	1
9.86667	0
10.2	1
10.7333	0
11.4667	0
11.9667	1
13.2333	0
14.2667	1
15.3333	1
15.3667	0
15.9	0
17.7	0
20.5	1
21.3333	1
21.9	0
23.6	1
25.3667	0
33.9667	0
34.6667	1
34.7333	1
38.6667	1
38.6667	1
40.8667	1
44.8	1
58.9333	0
58.9333	0
68.4667	1
86.0667	0

## Sheet: Fig. 1C
Time to event (months)	Case
0.3	1
1.2	1
1.3	1
1.36667	1
1.4	1
1.4	1
1.4	1
1.5	1
1.56667	1
1.63333	1
1.66667	1
1.8	1
1.83333	1
1.83333	1
1.86667	0
1.9	1
1.9	1
2.03333	1
2.2	0
2.26667	1
2.26667	1
2.33333	1
2.46667	1
2.46667	0
2.53333	1
2.53333	1
2.53333	1
2.53333	0
2.56667	1
2.56667	1
2.6	0
3.06667	1
3.1	1
3.96667	1
4	1
4.2	0
4.4	1
4.63333	0
4.9	1
5.36667	0
5.36667	1
6.06667	1
7.5	1
8.56667	0
8.76667	1
9.4	1
9.86667	1
10.2	1
10.2333	1
10.7333	1
11.4667	0
11.7667	0
11.9667	1
13.2333	0
14.2667	1
15.3333	1
15.3667	0
15.9	1
17.7	0
20.5	1
21.3333	0
21.9	0
23.6	1
25.3667	1
26.1333	0
33.5	0
33.9667	1
34.6667	0
34.7333	0
38.6667	1
38.6667	1
44.8	0
58.9333	1
58.9333	0
68.4667	1
74.8667	1
86.0667	0
90.0667	0

## Sheet: Fig. 1D
Time to event (months)	Case
0.3	1
0.666667	1
0.7	0
1.2	1
1.3	1
1.36667	0
1.4	1
1.4	1
1.4	1
1.5	1
1.56667	1
1.63333	1
1.8	1
1.83333	1
1.83333	0
1.83333	0
1.86667	0
1.86667	1
1.9	1
1.9	0
1.96667	0
2.03333	0
2.2	1
2.26667	0
2.33333	1
2.46667	1
2.46667	1
2.53333	0
2.53333	1
2.53333	1
2.53333	1
2.56667	1
2.56667	1
2.6	1
2.63333	0
3.06667	1
3.1	0
3.96667	0
3.96667	1
4	0
4.2	0
4.4	1
4.63333	0
4.9	1
5.36667	0
5.36667	1
5.53333	0
5.73333	0
5.76667	0
6.06667	0
8.56667	0
8.76667	0
9.4	0
9.86667	0
10.2	0
10.2333	0
10.7333	1
11.4667	0
11.7667	0
11.9667	0
12.5333	0
13.2333	0
14.0333	0
14.2667	0
15.3333	0
15.3667	1
15.9	0
16.5333	0
17.7	0
20.5	0
21.3333	0
21.9	0
22.8333	0
25.3667	0
26.1333	0
33.5	0
33.9667	0
34.6667	0
34.7333	1
38.6667	0
38.6667	0
44.8	0
58.9333	0
58.9333	0
68.4667	0
74.8667	0
86.0667	0
90.0667	0

## Sheet: Fig. S1B
Time to event (months)	Case
0.3	1
0.666667	1
0.7	1
1.2	1
1.3	1
1.36667	1
1.4	1
1.4	1
1.4	1
1.5	1
1.56667	1
1.63333	1
1.66667	1
1.8	1
1.83333	1
1.83333	1
1.83333	1
1.86667	1
1.86667	1
1.9	1
1.9	1
1.96667	1
2.03333	1
2.2	1
2.26667	1
2.26667	1
2.33333	1
2.46667	1
2.46667	1
2.53333	1
2.53333	1
2.53333	1
2.53333	1
2.56667	1
2.56667	1
2.6	1
2.63333	1
3.06667	1
3.1	1
3.96667	1
3.96667	1
4	1
4.2	1
4.4	1
4.63333	1
4.9	1
5.36667	1
5.36667	1
5.53333	1
5.73333	1
5.76667	1
6.06667	0
7.5	0
8.56667	0
8.76667	0
9.4	0
9.86667	0
10.2	0
10.2333	0
10.7333	0
11.4667	0
11.7667	0
11.9667	0
12.5333	0
13.2333	0
14.0333	0
14.2667	0
15.3333	0
15.3667	0
15.9	0
16.5333	0
17.7	0
20.5	0
21.3333	0
21.9	0
22.8333	0
23.6	0
25.2	0
25.3667	0
26.1333	0
33.5	0
33.9667	0
34.6667	0
34.7333	0
38.6667	0
38.6667	0
44.8	0
58.9333	0
58.9333	0
68.4667	0
74.8667	0
86.0667	0
90.0667	0

## Sheet: Fig. S1C
Percentage change in ctDNA (%)	Note on group if "stable", "undetected" or "% change > 100"
-100
-100
-100
-100
-100
-100
-100
-100
-100
-100
-96.8454
-95.5823
-95.0233
-91.5458
-91.1043
-90.3704
-89.433
-85.3364
-83.3333
-82.3276
-80.7692
-80.7018
-78.2258
-77.0045
-75.1323
-74.2794
-74.0767
-70.8333
-55.5556
-54.7945
-54.1126
-51.7986
-38.6872
-34.8943
-33.6735
-32.6923
-28.6996
-23.6755
-21.7877
-21.7391
-16.4214
-9.08525
-6.875
-4.0747
-0.93458
0	undetected
0	undetected
0	stable
0	undetected
0	undetected
0	undetected
0	undetected
0	undetected
0	undetected
0	undetected
0	undetected
0	undetected
7.47065
14.2857
18.1818
39.726
41.1765
53.3333
56.6138
74.6651
80.2703
89.5874
97.4359
100	>100
100	>100
100	>100
100	>100
100	>100
100	>100
100	>100
100	>100
100	>100
100	>100
100	>100
100	>100
100	>100
100	>100
100	>100
100	>100
100	>100
100	>100
100	>100
100	>100

## Sheet: Fig. S1D
Time to event (months)	Percentage change in ctDNA (%)
0.666667	100
90.0667	-4.0747
33.5	-100
26.1333	-100
86.0667	-100
74.8667	-82.3276
20.5	-70.8333
1.4	97.4359
14.2667	-96.8454
2.2	100
2.26667	-51.7986
1.4	100
2.53333	-78.2258
1.5	100
11.4667	-55.5556
1.8	100
58.9333	-100
1.86667	-32.6923
38.6667	-91.5458
34.6667	-89.433
1.9	56.6138
34.7333	100
2.63333	-21.7391
2.46667	7.47065
15.9	-90.3704
68.4667	-77.0045
10.2	-91.1043
12.5333	0
44.8	-100
58.9333	-100
38.6667	-100
15.3667	100
4.4	100
11.7667	-83.3333
1.2	100
15.3333	-0.934579
1.3	74.6651
1.4	14.2857
1.9	0
13.2333	-23.6755
10.7333	0
21.9	-75.1323
9.86667	-85.3364
11.9667	-80.7018
1.83333	100
8.76667	-95.5823
1.96667	0
1.36667	-54.1126
2.53333	100
14.0333	0
9.4	-54.7945
4	-9.08525
3.96667	-80.7692
1.63333	100
10.2333	0
2.33333	18.1818
3.1	-74.2794
33.9667	0
2.46667	39.726
17.7	0
1.83333	-21.7877
1.86667	53.3333
5.36667	-6.875
4.63333	-38.6872
2.56667	100
5.36667	41.1765
16.5333	-100
5.76667	0
3.96667	100
2.56667	80.2703
2.03333	-34.8943
4.2	-28.6996
2.53333	100
1.83333	-16.4214
5.53333	-100
8.56667	-100
5.73333	0
3.06667	100
25.3667	0
1.56667	100
2.53333	100
22.8333	-74.0767
2.6	89.5874
21.3333	-95.0233
0.7	-33.6735
6.06667	0
4.9	100
0.3	100

## Sheet: Fig. S1E
Group 1	Group 2	n	%
PDL1 negative	ctDNA CB	22	62.9
PDL1 negative	ctDNA N-CB	13	37.1
PDL1 positive	ctDNA CB	17	77.3
PDL1 positive	ctDNA N-CB	5	22.7
TMB <10	ctDNA CB	27	54
TMB <10	ctDNA N-CB	23	46
TMB >= 10	ctDNA CB	18	75
TMB >= 10	ctDNA N-CB	6	25

## Sheet: Fig. 2A
ID	Description	GeneRatio	p.adjust	Count
GO:0034341	response to interferon-gamma	0.0588235	9.10021e-05	12
GO:0071346	cellular response to interferon-gamma	0.0539216	9.10021e-05	11
GO:1903047	mitotic cell cycle process	0.117647	0.00178406	24
GO:0006268	DNA unwinding involved in DNA replication	0.0245098	0.00181319	5
GO:0000727	double-strand break repair via break-induced replication	0.0196078	0.00285528	4
GO:0042832	defense response to protozoan	0.0245098	0.00285528	5
GO:0031347	regulation of defense response	0.102941	0.00285528	21
GO:0001562	response to protozoan	0.0245098	0.00295476	5

## Sheet: Fig. 2C
ID	Description	GeneRatio	p.adjust	Count
GO:0042110	T cell activation	0.305556	1.55489e-06	11
GO:0046649	lymphocyte activation	0.333333	3.84391e-06	12
GO:0070098	chemokine-mediated signaling pathway	0.166667	3.84391e-06	6
GO:0046631	alpha-beta T cell activation	0.194444	3.84391e-06	7
GO:1990868	response to chemokine	0.166667	3.84391e-06	6
GO:1990869	cellular response to chemokine	0.166667	3.84391e-06	6
GO:0030217	T cell differentiation	0.222222	3.84391e-06	8
GO:0030098	lymphocyte differentiation	0.25	3.84391e-06	9
GO:0071346	cellular response to interferon-gamma	0.296296	2.05139e-09	8
GO:0034341	response to interferon-gamma	0.296296	4.10406e-09	8
GO:0019882	antigen processing and presentation	0.185185	7.1355e-05	5
GO:0019885	antigen processing and presentation of endogenous peptide antigen via MHC class I	0.111111	0.000226456	3
GO:0002483	antigen processing and presentation of endogenous peptide antigen	0.111111	0.000226456	3
GO:0051607	defense response to virus	0.222222	0.000226456	6
GO:0140546	defense response to symbiont	0.222222	0.000226456	6
GO:1903047	mitotic cell cycle process	0.727273	7.54299e-16	16
GO:0140014	mitotic nuclear division	0.454545	8.11295e-11	10
GO:0000280	nuclear division	0.5	8.99099e-11	11
GO:0048285	organelle fission	0.5	2.00215e-10	11
GO:0051301	cell division	0.454545	4.7031e-08	10
GO:0000727	double-strand break repair via break-induced replication	0.181818	4.7031e-08	4

## Sheet: Fig. 2F
Rank in cluster	Group
1	N-CB
2	N-CB
3	N-CB
4	N-CB
5	N-CB
6	CB
7	CB
8	N-CB
9	N-CB
10	CB
11	CB
12	N-CB
13	CB
14	CB
15	N-CB
16	CB
17	CB
18	CB
19	CB
20	CB
21	CB
22	CB
23	CB
24	CB

[truncated: 22 more sheets: Fig. S2A, Fig. S2B, Fig. S2D, Fig. 2SE, Fig. S2G, Fig. 3B, Fig. 3C, Fig. 3E, Fig. 3F, Fig. S3A, Fig. S3B, Fig. S3C, Fig. S3D, Fig. S3E, Fig. 4A, Fig. 4B, Fig. 4C, Fig. 4D, Fig. 4E, Fig. S4A …]
